# Supplementary material for: 3,3′-(2,2′-Bi-1H-imidazole-1,1′-diyl)dipropanol
Source: Acta Crystallogr Sect E Struct Rep Online. 2009 Jan 8;65(Pt 2):o213–4. doi: 10.1107/S1600536808043377 (PMC2968367; doi:10.1107/S1600536808043377)
Supplement: Supplementary file 2 [file e-65-0o213-Isup2.hkl]

# 
# h,k,l, Fc-squared, Fo-squared, sigma(Fo-squared) and status flag 
# 
data_I
_shelx_title ' tref in C2/c' 
_shelx_refln_list_code          4 
_shelx_F_calc_maximum      178.20 
_exptl_crystal_F_000       536.00 
_reflns_d_resolution_high  0.7710 
 
loop_ 
 _symmetry_equiv_pos_as_xyz 
 'x, y, z' 
 '-x, y, -z+1/2' 
 'x+1/2, y+1/2, z' 
 '-x+1/2, y+1/2, -z+1/2' 
 '-x, -y, -z' 
 'x, -y, z-1/2' 
 '-x+1/2, -y+1/2, -z' 
 'x+1/2, -y+1/2, z-1/2' 
 
_cell_length_a    15.8119 
_cell_length_b     9.5961 
_cell_length_c     9.3194 
_cell_angle_alpha  90.000 
_cell_angle_beta  119.441 
_cell_angle_gamma  90.000 
 
_shelx_F_squared_multiplier     1.000 
 
loop_ 
 _refln_index_h 
 _refln_index_k 
 _refln_index_l 
 _refln_F_squared_calc 
 _refln_F_squared_meas 
 _refln_F_squared_sigma 
 _refln_observed_status 
   4   0   0     1899.06     1760.40     15.85 o 
   6   0   0     2250.81     2243.73     21.52 o 
   8   0   0      197.72      187.85      3.00 o 
  10   0   0      307.45      317.00      5.42 o 
  12   0   0        3.59        2.65      1.46 o 
  14   0   0     1242.08     1223.75     13.94 o 
  16   0   0        0.39        0.38      1.68 o 
   3   1   0     4297.31     4209.06     31.12 o 
   5   1   0      436.48      395.80      2.54 o 
   7   1   0     2315.85     2352.62     16.95 o 
   9   1   0        0.18        1.06      0.86 o 
  11   1   0       86.51       88.80      1.70 o 
  13   1   0       47.98       51.40      1.66 o 
  15   1   0        8.52        6.89      1.58 o 
  17   1   0       12.15       10.66      1.64 o 
   0   2   0     2567.36     2656.53     34.87 o 
   2   2   0    31755.22    25804.87    307.51 o 
   4   2   0       55.83       55.25      0.81 o 
   6   2   0      652.39      655.30      4.20 o 
   8   2   0     1925.32     1932.78     14.08 o 
  10   2   0      101.50       90.55      1.75 o 
  12   2   0      502.28      481.46      4.84 o 
  14   2   0        2.27        1.68      1.16 o 
  16   2   0       71.64       69.48      2.16 o 
   1   3   0    10340.47    10262.32    109.64 o 
   3   3   0     5813.85     5866.49     47.89 o 
   5   3   0     2465.96     2469.74     17.10 o 
   7   3   0        5.66        7.09      0.71 o 
   9   3   0        5.25        5.34      0.90 o 
  11   3   0      102.65       97.25      1.80 o 
  13   3   0       11.79        9.19      1.50 o 
  15   3   0      263.86      283.70      3.80 o 
  17   3   0       32.77       40.37      2.28 o 
   0   4   0     5403.28     5820.56     97.04 o 
   2   4   0        0.17        0.24      0.57 o 
   4   4   0      972.04     1030.86      6.58 o 
   6   4   0        2.50        4.90      0.69 o 
   8   4   0      239.94      211.54      2.12 o 
  10   4   0        7.29        4.74      1.20 o 
  12   4   0      165.52      170.22      2.38 o 
  14   4   0       28.05       22.03      1.62 o 
  16   4   0       36.42       37.66      2.12 o 
   1   5   0      568.07      536.72      9.21 o 
   3   5   0     1789.05     1847.47     14.61 o 
   5   5   0     1641.68     1629.46     11.47 o 
   7   5   0      372.02      347.64      2.88 o 
   9   5   0      403.25      398.91      3.46 o 
  11   5   0        0.29       -0.07      0.86 o 
  13   5   0       44.81       52.27      2.13 o 
  15   5   0        8.81        7.60      1.56 o 
   0   6   0     1441.38     1497.70     22.64 o 
   2   6   0      118.88      118.89      1.99 o 
   4   6   0      433.82      426.28      3.81 o 
   6   6   0       15.99       20.64      1.12 o 
   8   6   0       55.58       45.78      2.42 o 
  10   6   0       26.50       26.77      1.36 o 
  12   6   0       26.70       35.18      1.70 o 
  14   6   0       42.11       48.48      2.23 o 
   1   7   0       40.10       43.16      1.83 o 
   3   7   0      232.31      231.08      3.81 o 
   5   7   0       78.37       81.00      2.08 o 
   7   7   0     1790.70     1748.60     16.19 o 
   9   7   0        0.00        0.80      1.09 o 
  11   7   0       41.50       47.90      1.74 o 
  13   7   0       52.79       58.28      5.00 o 
   0   8   0        1.91        3.68      1.84 o 
   2   8   0       91.30       95.37      2.51 o 
   4   8   0       91.14       89.08      3.02 o 
   6   8   0      291.97      276.03      3.89 o 
   8   8   0      123.92      132.38      2.93 o 
  10   8   0       28.10       27.93      1.63 o 
  12   8   0       12.44       16.61      1.66 o 
   1   9   0       20.95       18.04      1.44 o 
   3   9   0       16.42       17.71      2.03 o 
   5   9   0      486.42      481.22      7.29 o 
   7   9   0       79.60       86.83      2.42 o 
   9   9   0      104.02       94.51      4.66 o 
  11   9   0       29.39       35.92      2.31 o 
   0  10   0      230.27      216.59      4.65 o 
   2  10   0        2.19        4.18      1.35 o 
   4  10   0       62.47       51.73      2.92 o 
   6  10   0      375.24      375.26      9.64 o 
   8  10   0      316.46      304.30      4.56 o 
  10  10   0       79.46       82.37      2.94 o 
   1  11   0       56.52       58.70      2.72 o 
   3  11   0        0.64        1.48      1.44 o 
   5  11   0        1.05       -0.07      1.84 o 
   7  11   0       20.15       19.76      6.63 o 
   0  12   0       67.35       71.70      4.82 o 
   2  12   0        1.68        0.87      1.49 o 
   4  12   0       70.55       73.75      3.29 o 
 -17   1   1       47.64       54.56      2.27 o 
 -15   1   1      181.31      182.29      2.68 o 
 -13   1   1      611.81      581.33      4.85 o 
 -11   1   1        5.48        4.25      0.99 o 
  -9   1   1      817.41      771.88      5.51 o 
  -7   1   1       71.08       65.63      1.30 o 
  -5   1   1      103.00       97.78      1.09 o 
  -3   1   1      326.02      386.52      6.41 o 
  -1   1   1     3917.73     3915.48     28.47 o 
   1   1   1     6256.17     5994.18     64.18 o 
   3   1   1      773.07      722.44      4.47 o 
   5   1   1      421.45      419.77      2.68 o 
   7   1   1     1145.80     1173.00      7.99 o 
   9   1   1       77.32       67.73      1.49 o 
  11   1   1      310.31      303.59      3.04 o 
  13   1   1      224.05      207.32      3.51 o 
  15   1   1       68.43       65.12      3.07 o 
 -18   2   1       28.88       38.94      3.32 o 
 -16   2   1       52.55       49.23      2.10 o 
 -14   2   1       18.64       16.55      1.72 o 
 -12   2   1       40.20       38.16      1.78 o 
 -10   2   1       25.68       30.46      1.49 o 
  -8   2   1       75.91       80.40      1.34 o 
  -6   2   1       19.83       12.33      0.62 o 
  -4   2   1     8696.67     9005.36     80.76 o 
  -2   2   1     2734.07     2886.89     22.95 o 
   0   2   1      431.71      386.62      3.25 o 
   2   2   1     2327.32     2352.65     21.43 o 
   4   2   1       62.03       71.75      0.93 o 
   6   2   1      691.62      763.78      5.13 o 
   8   2   1      425.51      383.98      3.00 o 
  10   2   1     1097.28     1100.02      8.80 o 
  12   2   1      155.02      155.23      2.42 o 
  14   2   1        0.06        0.13      1.19 o 
  16   2   1        0.90        1.87      2.39 o 
 -17   3   1        0.29        1.34      1.42 o 
 -15   3   1       93.88       99.49      3.03 o 
 -13   3   1      211.60      204.24      2.61 o 
 -11   3   1      159.10      157.45      3.88 o 
  -9   3   1       38.88       38.43      1.35 o 
  -7   3   1     2091.21     2090.56     14.69 o 
  -5   3   1        2.24       17.86      2.87 o 
  -3   3   1     4443.25     4558.95     34.93 o 
  -1   3   1     2018.70     2142.91     19.11 o 
   1   3   1      637.25      690.79      4.94 o 
   3   3   1     6895.34     7398.20     63.56 o 
   5   3   1     1282.63     1383.46      9.00 o 
   7   3   1        0.00        5.56      1.39 o 
   9   3   1        2.41        3.50      1.13 o 
  11   3   1       38.55       36.71      1.78 o 
  13   3   1      160.02      158.07      2.43 o 
  15   3   1        0.01        0.50      1.21 o 
 -16   4   1      321.40      345.93      4.39 o 
 -14   4   1        0.00        0.45      1.12 o 
 -12   4   1        9.11       12.69      1.34 o 
 -10   4   1       49.71       52.93      2.11 o 
  -8   4   1       57.28       67.22      2.09 o 
  -6   4   1       72.42       85.70      1.17 o 
  -4   4   1      701.82      657.53      4.11 o 
  -2   4   1     3557.32     3781.31     62.08 o 
   0   4   1      439.89      382.66      4.22 o 
   2   4   1      155.83      141.45      1.44 o 
   4   4   1      253.66      242.55      1.87 o 
   6   4   1       24.03       19.44      2.50 o 
   8   4   1      598.01      600.97      5.01 o 
  10   4   1      776.30      740.71      6.12 o 
  12   4   1       65.87       52.78      2.03 o 
  14   4   1        4.86        6.01      1.40 o 
  16   4   1       69.25       70.87      3.28 o 
 -17   5   1       81.70       89.12      2.65 o 
 -15   5   1       45.96       57.75      2.29 o 
 -13   5   1        3.83        2.09      1.27 o 
 -11   5   1      138.14      130.55      2.05 o 
  -9   5   1        3.36        3.91      0.94 o 
  -7   5   1       79.87       87.77      1.64 o 
  -5   5   1     6525.59     6615.57     57.73 o 
  -3   5   1      224.35      240.27      3.66 o 
  -1   5   1      670.02      672.70     13.75 o 
   1   5   1     3836.78     3956.74     62.99 o 
   3   5   1     2370.27     2418.95     19.96 o 
   5   5   1     1232.53     1302.14      9.79 o 
   7   5   1        0.20        0.96      0.83 o 
   9   5   1      230.04      205.12      3.41 o 
  11   5   1       98.08      115.20      2.08 o 
  13   5   1      228.51      255.44      3.89 o 
  15   5   1      284.29      327.30      6.30 o 
 -16   6   1        0.02        0.52      1.93 o 
 -14   6   1        9.98       12.93      1.71 o 
 -12   6   1      103.86      127.68      2.25 o 
 -10   6   1      102.22       88.17      2.32 o 
  -8   6   1       28.27       24.25      1.69 o 
  -6   6   1       68.33       63.54      2.69 o 
  -4   6   1      155.52      162.96      2.07 o 
  -2   6   1       99.13       97.11      3.29 o 
   0   6   1        7.65       10.90      1.07 o 
   2   6   1      549.84      595.47      4.22 o 
   4   6   1     1430.76     1414.37     11.55 o 
   6   6   1      178.47      183.04      2.08 o 
   8   6   1       11.83        8.27      1.08 o 
  10   6   1      107.99       98.44      2.31 o 
  12   6   1       44.11       49.24      1.86 o 
  14   6   1       15.13        9.98      1.82 o 
 -15   7   1        9.77        8.13      2.06 o 
 -13   7   1        0.16        0.18      1.31 o 
 -11   7   1       64.19       64.69      2.02 o 
  -9   7   1        3.38        3.18      1.07 o 
  -7   7   1     1712.70     1732.79     15.21 o 
  -5   7   1      200.31      193.91      2.62 o 
  -3   7   1      382.33      386.98      7.73 o 
  -1   7   1       10.01        5.51      1.03 o 
   1   7   1       39.22       39.02      1.33 o 
   3   7   1     2450.84     2435.49     20.37 o 
   5   7   1       89.44       88.24      2.19 o 
   7   7   1      340.23      338.21      3.86 o 
   9   7   1       64.92       69.04      1.80 o 
  11   7   1       54.90       51.82      1.84 o 
  13   7   1       15.07       13.33      1.67 o 
 -14   8   1       74.40       87.66      2.90 o 
 -12   8   1        0.37        0.76      1.24 o 
 -10   8   1       17.60       22.60      1.79 o 
  -8   8   1       21.55       21.80      1.84 o 
  -6   8   1        9.20        8.20      1.38 o 
  -4   8   1      841.47      789.50     11.26 o 
  -2   8   1      101.15       91.56      1.83 o 
   0   8   1      555.25      504.05      9.21 o 
   2   8   1      284.74      305.54      3.67 o 
   4   8   1      299.83      294.06      3.67 o 
   6   8   1      374.54      373.77      5.77 o 
   8   8   1      227.37      226.75      3.33 o 
  10   8   1      129.78      148.19      3.24 o 
  12   8   1        0.00       -0.19      1.25 o 
 -13   9   1        0.13       -0.62      1.70 o 
 -11   9   1       89.72       90.12      3.15 o 
  -9   9   1       51.38       49.58      2.17 o 
  -7   9   1      122.32      124.36      3.61 o 
  -5   9   1      299.90      279.55     11.94 o 
  -3   9   1       12.24        7.40      1.31 o 
  -1   9   1        4.16        1.92      1.19 o 
   1   9   1       40.44       38.88      2.17 o 
   3   9   1      161.83      161.30      5.45 o 
   5   9   1       64.33       71.09      3.84 o 
   7   9   1       26.94       34.17      4.30 o 
   9   9   1        2.10        0.22      1.38 o 
  11   9   1       51.97       53.85      2.54 o 
 -10  10   1      104.26      103.41      5.82 o 
  -8  10   1       13.78       14.68      2.88 o 
  -6  10   1       28.50       19.88      5.58 o 
  -4  10   1        8.71       10.80      1.54 o 
  -2  10   1       16.10       16.78      1.56 o 
   0  10   1        2.56        2.55      1.11 o 
   2  10   1      178.53      164.68      6.55 o 
   4  10   1        7.74        5.60      1.56 o 
   6  10   1      272.80      260.17      5.25 o 
   8  10   1       26.37       39.00      2.59 o 
  -9  11   1      185.21      198.59      5.02 o 
  -7  11   1       38.48       36.31      3.11 o 
  -5  11   1        9.91        7.93      1.69 o 
  -3  11   1        2.02        2.23      1.64 o 
  -1  11   1       12.03       11.42      1.58 o 
   1  11   1       27.86       31.52      1.69 o 
   3  11   1       44.60       36.05      2.43 o 
   5  11   1       89.47       80.81      2.75 o 
   7  11   1       35.96       40.34      7.20 o 
  -4  12   1       28.37       34.74      2.62 o 
  -2  12   1        1.96        2.51      1.60 o 
   0  12   1       62.71       69.06      2.27 o 
   2  12   1      113.08      113.84      2.89 o 
 -18   0   2        1.33        1.81      1.95 o 
 -16   0   2      186.63      195.74      3.98 o 
 -14   0   2      947.04      968.11     10.83 o 
 -12   0   2      238.45      240.29      4.26 o 
 -10   0   2     1533.12     1474.16     15.33 o 
  -8   0   2      325.22      301.30      3.58 o 
  -6   0   2     8472.51     8410.56    104.91 o 
  -4   0   2    28592.96    23416.79    382.43 o 
  -2   0   2      417.36      426.41      2.79 o 
   0   0   2      764.92      956.93     11.70 o 
   2   0   2      225.19      254.50      3.30 o 
   4   0   2        0.91        1.14      0.61 o 
   6   0   2     2056.50     2205.37     21.67 o 
   8   0   2     2125.60     2216.93     23.89 o 
  10   0   2      940.08      906.63      9.69 o 
  12   0   2        8.35        7.29      2.09 o 
  14   0   2       75.50       81.63      6.17 o 
 -19   1   2        7.48        5.48      1.82 o 
 -17   1   2       37.32       37.50      1.81 o 
 -15   1   2        1.68        0.28      1.17 o 
 -13   1   2       23.60       27.08      1.42 o 
 -11   1   2      639.03      657.18      5.46 o 
  -9   1   2      358.12      302.44      2.36 o 
  -7   1   2      615.88      580.72      3.97 o 
  -5   1   2       93.72       67.13      1.11 o 
  -3   1   2     5384.23     5097.05     38.60 o 
  -1   1   2     9556.94     8843.61     76.81 o 
   1   1   2     2413.33     2642.63     17.46 o 
   3   1   2     1930.94     1930.71     12.37 o 
   5   1   2       23.06       20.52      1.06 o 
   7   1   2      185.57      176.87      1.77 o 
   9   1   2       13.27        9.58      1.14 o 
  11   1   2      326.05      307.94      3.29 o 
  13   1   2      244.72      248.40      3.01 o 
  15   1   2       11.13       11.39      2.10 o 
 -18   2   2       68.43       65.78      2.31 o 
 -16   2   2        1.50        1.58      1.37 o 
 -14   2   2      311.95      297.59      3.45 o 
 -12   2   2     2232.64     2144.26     17.22 o 
 -10   2   2       88.69      111.96      1.57 o 
  -8   2   2      854.57      867.91      5.59 o 
  -6   2   2      506.57      571.68      3.59 o 
  -4   2   2     1179.99     1145.25      8.33 o 
  -2   2   2    12685.67    12192.14    104.56 o 
   0   2   2        0.73        5.41      0.38 o 
   2   2   2      373.37      376.74      2.28 o 
   4   2   2     1413.17     1532.14     10.15 o 
   6   2   2      720.83      790.09      5.60 o 
   8   2   2      204.84      160.34      1.84 o 
  10   2   2       34.45       41.58      1.39 o 
  12   2   2       91.09       89.50      2.52 o 
  14   2   2        7.23        6.29      1.49 o 
 -17   3   2      290.54      284.72      3.80 o 
 -15   3   2      202.01      192.30      2.75 o 
 -13   3   2       10.33       11.37      1.31 o 
 -11   3   2       81.23       66.88      1.52 o 
  -9   3   2     2737.83     2663.10     19.57 o 
  -7   3   2        1.28        1.05      0.60 o 
  -5   3   2      149.42      156.43      1.82 o 
  -3   3   2       88.12       81.95      0.95 o 
  -1   3   2     1070.36     1139.79      7.97 o 
   1   3   2      425.60      431.38      3.05 o 
   3   3   2      270.40      262.62      2.03 o 
   5   3   2      840.11      907.71      5.86 o 
   7   3   2      129.17      120.48      1.53 o 
   9   3   2      961.52      925.47      9.49 o 
  11   3   2      139.47      141.02      2.54 o 
  13   3   2       97.31      115.87      3.06 o 
  15   3   2        4.19        3.08      1.40 o 
 -18   4   2       66.80       73.39      2.83 o 
 -16   4   2      114.06      119.21      2.57 o 
 -14   4   2      130.29      132.52      3.25 o 
 -12   4   2      186.78      187.44      2.58 o 
 -10   4   2      818.64      799.52      5.86 o 
  -8   4   2       16.21        9.70      0.82 o 
  -6   4   2       74.93       81.15      2.56 o 
  -4   4   2     4422.18     4635.23     41.64 o 
  -2   4   2      862.37      792.05      5.60 o 
   0   4   2        2.87        0.32      0.54 o 
   2   4   2     1229.27     1277.81      9.34 o 
   4   4   2      120.45       79.93      1.28 o 
   6   4   2       96.74       84.81      1.28 o 
   8   4   2       58.07       62.88      1.52 o 
  10   4   2      158.89      124.68      1.98 o 
  12   4   2        0.05        1.23      1.09 o 
  14   4   2       23.84       26.65      1.93 o 
 -17   5   2       18.03       13.01      1.93 o 
 -15   5   2      191.43      182.99      3.12 o 
 -13   5   2        6.30        5.09      1.18 o 
 -11   5   2      885.44      869.58      7.30 o 
  -9   5   2       21.41       29.62      1.23 o 
  -7   5   2       11.02       13.46      0.86 o 
  -5   5   2      101.86      101.28      1.42 o 
  -3   5   2      201.32      214.75      3.14 o 
  -1   5   2      167.06      182.55      2.10 o 
   1   5   2     1301.77     1274.23      8.08 o 
   3   5   2     1279.91     1269.44      9.88 o 
   5   5   2       84.44       79.94      1.77 o 
   7   5   2       17.43       36.49      3.14 o 
   9   5   2        1.78        0.88      0.93 o 
  11   5   2      124.30      109.93      2.25 o 
  13   5   2        9.40        5.95      1.40 o 
 -16   6   2        9.57        8.24      1.79 o 
 -14   6   2        8.20       11.70      1.48 o 
 -12   6   2       60.97       63.06      1.89 o 
 -10   6   2      439.39      449.10      4.23 o 
  -8   6   2       73.67       73.93      1.44 o 
  -6   6   2     1021.48     1057.32     13.45 o 
  -4   6   2       76.79       75.02      0.91 o 
  -2   6   2       99.18      108.80      1.47 o 
   0   6   2        7.24        9.24      1.69 o 
   2   6   2       37.64       34.82      1.05 o 
   4   6   2      597.10      587.45      5.00 o 
   6   6   2      969.58      929.59      8.26 o 
   8   6   2      291.38      264.83      3.89 o 
  10   6   2        0.16        0.12      0.96 o 
  12   6   2        2.61        3.28      1.41 o 
 -15   7   2        5.22        2.52      1.45 o 
 -13   7   2      333.57      344.60      5.49 o 
 -11   7   2        6.89       11.69      1.28 o 
  -9   7   2      173.67      159.52      2.60 o 
  -7   7   2       50.14       57.78      1.69 o 
  -5   7   2       70.57       73.80      1.16 o 
  -3   7   2       42.01       44.15      2.65 o 
  -1   7   2        6.73        9.00      1.10 o 
   1   7   2      879.68      890.59      6.50 o 
   3   7   2      555.17      504.51      3.80 o 
   5   7   2        3.39        2.47      1.08 o 
   7   7   2      164.48      160.34      2.58 o 
   9   7   2        2.65        5.49      1.79 o 
  11   7   2        0.02       -0.91      1.20 o 
 -14   8   2       24.13       22.85      2.05 o 
 -12   8   2        1.04        2.61      1.43 o 
 -10   8   2        0.36        1.04      1.27 o 
  -8   8   2       18.19       16.61      1.50 o 
  -6   8   2      184.22      188.74      1.58 o 
  -4   8   2      143.80      148.80      2.26 o 
  -2   8   2       10.52       14.17      1.18 o 
   0   8   2      173.07      174.37      2.46 o 
   2   8   2       87.96       81.85      2.52 o 
   4   8   2       15.02       17.23      2.50 o 
   6   8   2       14.37       16.46      2.48 o 
   8   8   2       43.15       48.73      2.50 o 
  10   8   2        0.67        1.29      1.44 o 
 -13   9   2       28.09       33.85      2.37 o 
 -11   9   2       70.90       76.24      2.86 o 
  -9   9   2        4.40        4.30      1.44 o 
  -7   9   2       18.62       17.22      1.88 o 
  -5   9   2       75.39       82.73      2.08 o 
  -3   9   2       80.95       74.53      6.53 o 
  -1   9   2      258.07      241.21      3.77 o 
   1   9   2       13.64       17.86      1.96 o 
   3   9   2        3.39        3.51      0.65 o 
   5   9   2      246.69      235.62      4.81 o 
   7   9   2        2.47        0.93      1.79 o 
   9   9   2       66.62       71.70      2.56 o 
 -10  10   2        0.31       -0.60      1.74 o 
  -8  10   2       21.17       23.08      2.26 o 
  -6  10   2        6.86        7.94      1.73 o 
  -4  10   2       99.92       94.88      2.73 o 
  -2  10   2      197.58      183.44      4.61 o 
   0  10   2       56.46       64.43      3.11 o 
   2  10   2       25.78       28.02      1.77 o 
   4  10   2       85.10       86.32      2.48 o 
   6  10   2       35.90       19.39      5.63 o 
   8  10   2       36.10       35.56      2.46 o 
  -9  11   2        1.03        0.08      2.28 o 
  -7  11   2       42.18       54.16      3.93 o 
  -5  11   2        4.60        5.11      1.78 o 
  -3  11   2        4.01        5.60      1.47 o 
  -1  11   2       27.76       28.31      1.65 o 
   1  11   2        0.95       -0.08      1.11 o 
   3  11   2      143.36      155.08      3.23 o 
   5  11   2        0.49       -0.62      1.52 o 
  -4  12   2      133.26      128.96      3.85 o 
  -2  12   2      101.78      103.51      2.56 o 
   0  12   2        0.48       -0.70      1.41 o 
   2  12   2        1.93        2.29      1.45 o 
 -19   1   3        8.65        6.46      1.93 o 
 -17   1   3       63.22       65.14      2.20 o 
 -15   1   3      133.08      124.08      2.16 o 
 -13   1   3      162.27      156.20      2.15 o 
 -11   1   3       57.85       77.97      1.67 o 
  -9   1   3      982.98     1088.27      7.29 o 
  -7   1   3     2074.16     2174.04     14.50 o 
  -5   1   3      326.44      362.63      2.02 o 
  -3   1   3     1401.88     1471.40     11.45 o 
  -1   1   3        1.12        1.66      0.21 o 
   1   1   3     1679.78     1732.39     11.66 o 
   3   1   3       56.87       67.07      0.73 o 
   5   1   3      875.69      901.82      5.97 o 
   7   1   3       11.20       14.03      1.06 o 
   9   1   3      604.91      561.64      4.37 o 
  11   1   3      864.99      825.72      8.30 o 
  13   1   3       78.67       67.37      2.18 o 
 -18   2   3        4.88        5.20      1.47 o 
 -16   2   3       20.18       17.55      1.69 o 
 -14   2   3       68.72       63.65      1.80 o 
 -12   2   3      169.23      131.77      2.01 o 
 -10   2   3      544.75      551.08      4.14 o 
  -8   2   3       32.03       28.49      1.17 o 
  -6   2   3      310.12      333.41      3.39 o 
  -4   2   3       16.45       28.82      1.29 o 
  -2   2   3      445.54      419.28      4.39 o 
   0   2   3      870.69      852.59      5.52 o 
   2   2   3      779.52      776.97      4.51 o 
   4   2   3     1512.90     1665.50     10.96 o 
   6   2   3      265.72      261.16      2.31 o 
   8   2   3       84.97       81.56      1.68 o 
  10   2   3      233.54      218.86      2.68 o 
  12   2   3       53.07       47.81      1.66 o 
  14   2   3       63.72       59.77      1.93 o 
 -19   3   3        6.55        7.56      2.07 o 
 -17   3   3      123.14      135.83      2.82 o 
 -15   3   3        0.00        0.09      1.03 o 
 -13   3   3       15.19       13.57      1.19 o 
 -11   3   3      933.33      995.24      7.43 o 
  -9   3   3       51.42       73.13      1.29 o 
  -7   3   3      918.91      875.05      5.47 o 
  -5   3   3       13.31       12.48      0.59 o 
  -3   3   3       17.37       17.76      0.43 o 
  -1   3   3        0.72        0.27      0.27 o 
   1   3   3       72.80       73.05      0.72 o 
   3   3   3      686.39      734.89      4.86 o 
   5   3   3       12.13       14.59      0.75 o 
   7   3   3       17.61       13.59      1.63 o 
   9   3   3      145.30      126.28      1.85 o 
  11   3   3        6.51        3.37      1.17 o 
  13   3   3       96.66      100.54      2.40 o 
 -18   4   3       15.56       16.02      2.22 o 
 -16   4   3      117.85      123.44      2.67 o 
 -14   4   3       75.36       79.52      2.01 o 
 -12   4   3        8.01        5.98      1.22 o 
 -10   4   3        0.94        2.52      0.91 o 
  -8   4   3     1006.30     1078.04      7.20 o 
  -6   4   3      373.73      344.93      2.78 o 
  -4   4   3      835.02      846.98      5.34 o 
  -2   4   3      149.97      148.91      5.25 o 
   0   4   3       75.72       75.58      1.14 o 
   2   4   3      210.76      232.35      2.12 o 
   4   4   3       17.25       20.82      1.44 o 
   6   4   3        0.25        0.11      0.64 o 
   8   4   3      387.84      366.80      4.03 o 
  10   4   3        9.21        9.50      1.78 o 
  12   4   3      370.69      368.62      3.90 o 
 -17   5   3        1.72        3.06      1.59 o 
 -15   5   3        0.77        0.35      1.11 o 
 -13   5   3       50.74       45.57      1.73 o 
 -11   5   3       57.87       52.06      1.96 o 
  -9   5   3     1176.50     1203.18      8.79 o 
  -7   5   3       33.66       26.24      1.58 o 
  -5   5   3        9.49        7.82      0.82 o 
  -3   5   3       11.19       10.79      0.80 o 
  -1   5   3        3.49        3.53      0.42 o 
   1   5   3       91.55      101.33      1.33 o 
   3   5   3      113.00      129.47      1.84 o 
   5   5   3       15.86       15.16      0.89 o 
   7   5   3        6.93        5.76      0.94 o 
   9   5   3      306.99      330.34      3.45 o 
  11   5   3       12.95       18.21      1.42 o 
  13   5   3       31.77       41.07      2.05 o 
 -16   6   3        1.13        1.48      1.33 o 
 -14   6   3       49.95       56.13      2.01 o 
 -12   6   3        6.31        6.16      1.28 o 
 -10   6   3      245.06      243.08      2.75 o 
  -8   6   3      161.84      151.40      3.19 o 
  -6   6   3      359.84      355.80      3.23 o 
  -4   6   3      256.06      249.92      2.08 o 
  -2   6   3      261.40      281.34      4.37 o 
   0   6   3        0.27       -0.05      0.36 o 
   2   6   3        1.53        1.80      0.58 o 
   4   6   3       16.11       12.33      1.18 o 
   6   6   3      433.92      413.93      5.61 o 
   8   6   3        7.88        5.85      1.07 o 
  10   6   3       12.45       10.91      1.65 o 
  12   6   3       22.61       26.46      2.48 o 
 -15   7   3       21.76       24.74      2.38 o 
 -13   7   3        1.41        0.21      1.19 o 
 -11   7   3      411.30      419.67      4.23 o 
  -9   7   3       57.86       53.81      1.71 o 
  -7   7   3        8.63        7.91      1.57 o 
  -5   7   3       40.25       37.98      1.57 o 
  -3   7   3       81.22       77.25      1.46 o 
  -1   7   3      750.94      724.57     12.73 o 
   1   7   3      186.59      185.81      3.84 o 
   3   7   3      282.70      258.97      3.02 o 
   5   7   3       30.99       33.63      1.62 o 
   7   7   3        0.32        0.86      1.12 o 
   9   7   3       25.96       30.62      2.32 o 
  11   7   3       63.68       68.49      2.57 o 
 -14   8   3       26.33       21.67      2.16 o 
 -12   8   3       63.55       67.58      2.27 o 
 -10   8   3        7.98       11.15      1.50 o 
  -8   8   3      193.62      192.16      3.12 o 
  -6   8   3       61.89       59.07      2.13 o 
  -4   8   3        5.25        7.62      1.08 o 
  -2   8   3      116.10      111.34      1.66 o 
   0   8   3      177.83      163.01      2.31 o 
   2   8   3       60.61       62.82      1.53 o 
   4   8   3      641.12      625.10      4.79 o 
   6   8   3       28.55       32.16      1.67 o 
   8   8   3        5.26        7.67      1.71 o 
  10   8   3        0.31        1.76      1.54 o 
 -13   9   3       59.04       64.32      2.98 o 
 -11   9   3        2.33        4.62      1.56 o 
  -9   9   3      184.02      193.96      5.13 o 
  -7   9   3        7.82        8.43      0.71 o 
  -5   9   3       27.03       23.21      3.53 o 
  -3   9   3      394.81      370.24      6.88 o 
  -1   9   3        0.37        1.54      1.01 o 
   1   9   3       34.81       37.67      1.60 o 
   3   9   3       82.31       83.55      1.97 o 
   5   9   3       55.92       50.33      1.44 o 
   7   9   3      107.76      111.50      2.65 o 
   9   9   3        0.05        2.09      1.58 o 
 -12  10   3       57.29       63.67      2.71 o 
 -10  10   3        1.28       -0.69      1.42 o 
  -8  10   3        6.43        7.33      1.88 o 
  -6  10   3       87.14       92.58      2.60 o 
  -4  10   3      100.22      103.63      2.33 o 
  -2  10   3       52.04       52.29      1.63 o 
   0  10   3       18.76       21.08      1.44 o 
   2  10   3       26.36       27.90      2.62 o 
   4  10   3        0.38        1.50      1.35 o 
   6  10   3        0.42        0.00      1.57 o 
  -9  11   3        3.09        3.22      1.90 o 
  -7  11   3        0.79        1.31      1.48 o 
  -5  11   3       13.66       12.11      1.71 o 
  -3  11   3       24.35       22.83      1.74 o 
  -1  11   3      206.27      197.95      4.10 o 
   1  11   3       75.73       75.86      3.21 o 
   3  11   3       17.21       17.96      1.89 o 
  -4  12   3       49.58       58.98      2.38 o 
  -2  12   3       16.49       15.33      2.04 o 
 -20   0   4        6.91        9.21      2.37 o 
 -18   0   4      210.57      211.66      4.25 o 
 -16   0   4      424.30      389.13      5.55 o 
 -14   0   4      576.41      512.69      9.15 o 
 -12   0   4       20.05       17.94      1.38 o 
 -10   0   4      125.13      117.52      1.84 o 
  -8   0   4     4288.26     4816.89     92.98 o 
  -6   0   4        7.36        7.55      0.77 o 
  -4   0   4     2013.99     2346.41     48.36 o 
  -2   0   4     2536.10     2878.87     41.91 o 
   0   0   4      280.29      302.61      3.79 o 
   2   0   4        0.31        0.67      0.42 o 
   4   0   4      460.23      396.97      3.64 o 
   6   0   4      724.00      648.10      6.39 o 
   8   0   4        0.19       -0.02      1.24 o 
  10   0   4       80.18       74.69      3.25 o 
  12   0   4       14.80       11.90      2.00 o 
 -19   1   4       16.68       13.87      2.34 o 
 -17   1   4        1.39        2.52      1.40 o 
 -15   1   4      524.20      531.76      4.96 o 
 -13   1   4      289.37      262.36      2.76 o 
 -11   1   4       49.50       46.26      1.08 o 
  -9   1   4      928.02      940.18      6.50 o 
  -7   1   4     1470.02     1376.94      8.76 o 
  -5   1   4      232.33      218.00      1.19 o 
  -3   1   4      163.40      157.12      1.09 o 
  -1   1   4     2089.83     2363.76     35.64 o 
   1   1   4      978.33     1072.88      9.05 o 
   3   1   4      104.78      113.92      1.06 o 
   5   1   4      480.66      474.70      3.40 o 
   7   1   4     1580.86     1505.91     11.03 o 
   9   1   4      128.71      127.79      1.74 o 
  11   1   4        0.62        1.68      1.04 o 
  13   1   4        8.49        7.56      1.40 o 
 -18   2   4       20.10       17.85      1.77 o 
 -16   2   4      869.83      841.05      7.05 o 
 -14   2   4       98.10      100.47      3.54 o 
 -12   2   4       10.21       18.64      1.01 o 
 -10   2   4      169.69      210.53      2.74 o 
  -8   2   4      168.99      143.99      1.21 o 
  -6   2   4     1358.22     1460.35      9.08 o 
  -4   2   4      832.32      865.05      5.52 o 
  -2   2   4      386.95      440.91      4.16 o 
   0   2   4      929.16      986.67      8.79 o 
   2   2   4       11.25       13.39      0.51 o 
   4   2   4      290.25      268.38      1.97 o 
   6   2   4        0.41        0.33      0.69 o 
   8   2   4       66.23       67.99      1.43 o 
  10   2   4       10.64        9.55      1.67 o 
  12   2   4        8.43        8.96      1.55 o 
 -19   3   4       70.07       69.41      2.32 o 
 -17   3   4       64.75       64.02      2.17 o 
 -15   3   4       37.31       39.85      1.70 o 
 -13   3   4     1015.11      940.30      7.09 o 
 -11   3   4      258.15      264.11      2.77 o 
  -9   3   4      209.51      173.02      1.69 o 
  -7   3   4       44.69       53.77      1.11 o 
  -5   3   4      731.81      760.41      4.61 o 
  -3   3   4      181.68      195.37      3.75 o 
  -1   3   4      480.90      510.87      3.08 o 
   1   3   4      535.00      511.41      3.52 o 
   3   3   4      525.68      540.93      5.02 o 
   5   3   4      598.65      559.21      3.88 o 
   7   3   4        0.81        1.91      0.93 o 
   9   3   4       87.70       76.13      1.67 o 
  11   3   4        6.94        7.09      1.29 o 
 -18   4   4        0.35       -0.36      1.37 o 
 -16   4   4        7.12        9.54      1.45 o 
 -14   4   4      110.90      107.72      1.93 o 
 -12   4   4      228.55      209.69      2.50 o 
 -10   4   4      189.56      173.38      2.11 o 
  -8   4   4      647.54      608.18      4.23 o 
  -6   4   4      324.98      312.91      2.44 o 
  -4   4   4      275.61      250.28      2.30 o 
  -2   4   4      465.84      450.43      3.49 o 
   0   4   4        9.86        9.84      1.28 o 
   2   4   4      305.46      320.09      2.79 o 
   4   4   4       65.33       77.80      1.21 o 
   6   4   4      605.22      565.26      4.65 o 
   8   4   4      187.72      167.69      2.17 o 
  10   4   4       27.43       32.98      1.53 o 
  12   4   4      236.18      258.81      4.25 o 
 -17   5   4        0.64        1.94      1.31 o 
 -15   5   4      114.51      119.44      2.64 o 
 -13   5   4       26.87       27.61      2.05 o 
 -11   5   4       11.17       11.52      1.11 o 
  -9   5   4       11.98        9.98      1.02 o 
  -7   5   4      233.78      238.21      2.95 o 
  -5   5   4        0.08       -0.23      0.39 o 
  -3   5   4      299.82      311.82      3.11 o 
  -1   5   4      471.81      465.16      3.58 o 
   1   5   4        4.30        4.94      0.59 o 
   3   5   4        1.16        0.05      0.64 o 
   5   5   4       15.44       15.27      1.36 o 
   7   5   4      221.50      180.87      2.50 o 
   9   5   4        5.74        4.98      1.07 o 
  11   5   4        8.08        9.39      1.42 o 
 -16   6   4       21.86       28.86      1.91 o 
 -14   6   4       77.65       84.80      1.92 o 
 -12   6   4       61.41       65.55      1.76 o 
 -10   6   4       94.42       88.68      2.34 o 
  -8   6   4      264.56      248.45      2.95 o 
  -6   6   4      106.28      115.94      1.32 o 
  -4   6   4       11.80       14.07      0.90 o 
  -2   6   4      158.03      148.19      2.87 o 
   0   6   4     1362.65     1346.59      9.14 o 
   2   6   4      134.56      129.61      1.54 o 
   4   6   4      408.93      392.05      3.64 o 
   6   6   4       82.46       76.75      1.59 o 
   8   6   4      136.37      134.97      2.68 o 
  10   6   4       29.53       25.07      1.48 o 
 -15   7   4        6.91        9.24      1.44 o 
 -13   7   4       17.78       14.77      1.35 o 
 -11   7   4      339.88      340.66      3.34 o 
  -9   7   4      100.09      101.86      2.21 o 
  -7   7   4       79.23       82.95      1.34 o 
  -5   7   4       21.71       14.57      1.09 o 
  -3   7   4       62.08       53.32      1.61 o 
  -1   7   4      106.75      105.91      1.73 o 
   1   7   4        3.20        3.02      1.37 o 
   3   7   4       25.45       23.69      1.49 o 
   5   7   4       18.09       17.83      1.80 o 
   7   7   4       74.30       76.55      1.97 o 
   9   7   4        4.61        5.25      1.21 o 
 -14   8   4        6.14        6.96      1.76 o 
 -12   8   4       10.27       10.39      1.78 o 
 -10   8   4       43.25       43.02      2.53 o 
  -8   8   4      251.33      248.82      4.99 o 
  -6   8   4      123.35      127.44      2.16 o 
  -4   8   4       51.82       48.82      1.44 o 
  -2   8   4      205.33      190.79      2.08 o 
   0   8   4       21.84       21.40      1.25 o 
   2   8   4        3.58        2.68      0.84 o 
   4   8   4      217.35      200.57      2.67 o 
   6   8   4       45.92       43.22      1.97 o 
   8   8   4       29.62       31.83      4.49 o 
 -13   9   4        0.03        0.59      1.67 o 
 -11   9   4       21.31       23.25      3.90 o 
  -9   9   4      386.21      354.17     26.24 o 
  -7   9   4        0.01       -0.02      0.55 o 
  -5   9   4       29.92       28.14      1.65 o 
  -3   9   4        0.05        0.44      0.92 o 
  -1   9   4        1.33        0.60      0.84 o 
   1   9   4       67.04       62.46      1.83 o 
   3   9   4        4.14        3.49      0.95 o 
   5   9   4       21.69       22.54      2.86 o 
   7   9   4       85.74       83.28      1.74 o 
 -12  10   4       20.45       19.68      2.04 o 
 -10  10   4      118.73      127.63      3.52 o 
  -8  10   4       46.54       40.72      1.98 o 
  -6  10   4       86.23       82.46      2.19 o 
  -4  10   4       50.27       42.79      1.54 o 
  -2  10   4        0.22        0.50      1.36 o 
   0  10   4       30.89       39.14      1.51 o 
   2  10   4       29.41       26.62      2.11 o 
   4  10   4        2.84        2.28      1.60 o 
  -9  11   4       13.47       17.19      2.18 o 
  -7  11   4        8.28        4.33      1.75 o 
  -5  11   4        0.79       -0.13      1.05 o 
  -3  11   4       47.44       51.09      2.17 o 
  -1  11   4       34.62       43.99      1.73 o 
   1  11   4       67.58       70.77      2.35 o 
 -19   1   5       17.38       15.51      1.56 o 
 -17   1   5       43.68       36.07      1.98 o 
 -15   1   5        9.63        5.68      1.26 o 
 -13   1   5      102.39       89.06      1.47 o 
 -11   1   5       39.58       53.70      1.93 o 
  -9   1   5      244.92      269.87      2.09 o 
  -7   1   5      199.20      209.16      1.88 o 
  -5   1   5      623.59      764.96      3.44 o 
  -3   1   5     2147.65     2543.83     68.01 o 
  -1   1   5      592.34      717.38      4.49 o 
   1   1   5      561.16      672.61      3.81 o 
   3   1   5     1195.56     1218.81      8.20 o 
   5   1   5       78.96       74.15      1.33 o 
   7   1   5      103.15      102.16      3.11 o 
   9   1   5       39.54       41.67      3.42 o 
  11   1   5        1.91        0.98      1.02 o 
 -20   2   5       35.64       41.41      2.20 o 
 -18   2   5       85.87       84.39      2.07 o 
 -16   2   5      182.88      177.35      2.62 o 
 -14   2   5        0.11       -0.56      0.82 o 
 -12   2   5      364.36      375.34      2.97 o 
 -10   2   5        4.89        3.86      0.60 o 
  -8   2   5      444.64      506.06      3.17 o 
  -6   2   5     2053.39     2346.73     17.44 o 
  -4   2   5      382.94      426.11      3.55 o 
  -2   2   5       53.37       47.34      0.55 o 
   0   2   5      622.77      648.60      4.37 o 
   2   2   5      136.08      114.82      0.97 o 
   4   2   5       69.94       77.50      1.30 o 
   6   2   5       30.76       29.59      1.37 o 
   8   2   5       53.51       52.70      1.48 o 
  10   2   5      107.69      113.38      2.14 o 
 -19   3   5       28.09       33.37      2.42 o 
 -17   3   5        2.17        1.81      1.13 o 
 -15   3   5      118.92      115.09      1.94 o 
 -13   3   5      127.71      115.17      1.67 o 
 -11   3   5       62.94       63.43      1.15 o 
  -9   3   5       23.84       32.13      1.25 o 
  -7   3   5      150.57      136.16      1.42 o 
  -5   3   5        0.01        1.12      0.43 o 
  -3   3   5      238.12      275.05      3.56 o 
  -1   3   5     1795.17     1979.15     13.22 o 
   1   3   5      989.49     1077.43      8.10 o 
   3   3   5      148.52      125.17      1.44 o 
   5   3   5       18.24       17.13      0.80 o 
   7   3   5       35.02       33.81      2.06 o 
   9   3   5       11.92       10.59      1.14 o 
  11   3   5       25.25       31.20      1.84 o 
 -18   4   5        1.50        2.97      1.42 o 
 -16   4   5        8.13        8.43      1.54 o 
 -14   4   5      161.92      177.00      2.96 o 
 -12   4   5      193.74      198.77      2.49 o 
 -10   4   5      280.26      251.42      2.46 o 
  -8   4   5      519.83      534.19      3.69 o 
  -6   4   5     1669.87     1739.79     10.52 o 
  -4   4   5      407.96      457.96      5.43 o 
  -2   4   5      343.29      416.65      2.84 o 
   0   4   5        3.73        7.57      0.87 o 
   2   4   5      595.65      604.80      4.58 o 
   4   4   5       80.95       77.11      1.16 o 
   6   4   5      275.69      249.05      2.45 o 
   8   4   5       24.42       28.59      1.29 o 
  10   4   5        0.34        0.77      0.96 o 
 -17   5   5       26.45       34.72      4.16 o 
 -15   5   5       55.60       51.45      1.78 o 
 -13   5   5      778.22      789.47      6.51 o 
 -11   5   5      203.10      201.45      2.47 o 
  -9   5   5      321.92      309.73      2.82 o 
  -7   5   5      359.46      367.94      2.93 o 
  -5   5   5       91.75      113.66      1.20 o 
  -3   5   5       12.60        7.04      0.61 o 
  -1   5   5      407.03      425.73      2.87 o 
   1   5   5      826.70      826.37      5.74 o 
   3   5   5      100.40      105.36      1.70 o 
   5   5   5        9.90       11.57      0.94 o 
   7   5   5       18.83       20.73      1.09 o 
   9   5   5       54.38       53.72      2.11 o 
 -16   6   5        6.86        5.94      1.29 o 
 -14   6   5      162.48      152.45      2.67 o 
 -12   6   5       22.74       29.01      1.37 o 
 -10   6   5      194.03      196.14      2.78 o 
  -8   6   5       37.19       40.40      1.36 o 
  -6   6   5       53.16       66.09      1.24 o 
  -4   6   5      165.63      175.19      3.95 o 
  -2   6   5      285.78      283.76      2.84 o 
   0   6   5     1073.98     1092.85      6.90 o 
   2   6   5        9.35        7.41      0.83 o 
   4   6   5       80.47       78.66      1.76 o 
   6   6   5        2.08        2.92      1.18 o 
   8   6   5       91.80       89.03      1.78 o 
 -15   7   5       35.80       35.38      1.67 o 
 -13   7   5      124.71      116.86      2.53 o 
 -11   7   5        7.66        7.63      1.44 o 
  -9   7   5       86.11       90.26      2.03 o 
  -7   7   5       18.91       20.67      1.02 o 
  -5   7   5      487.46      451.59      4.60 o 
  -3   7   5      125.85      126.28      1.51 o 
  -1   7   5      147.23      143.64      2.48 o 
   1   7   5      259.01      252.97      2.06 o 
   3   7   5       33.62       32.97      1.18 o 
   5   7   5        1.78        1.41      1.00 o 
   7   7   5       11.21       18.70      1.45 o 
 -14   8   5        7.68        6.96      1.81 o 
 -12   8   5      203.48      196.91      3.13 o 
 -10   8   5       38.36       36.58      1.42 o 
  -8   8   5        0.10        1.14      0.75 o 
  -6   8   5        8.69        7.47      1.02 o 
  -4   8   5      146.55      140.09      1.94 o 
  -2   8   5      206.27      202.73      2.61 o 
   0   8   5        0.14        1.87      1.26 o 
   2   8   5      292.74      278.29      4.33 o 
   4   8   5       42.03       45.44      1.40 o 
   6   8   5        1.15        1.09      0.98 o 
 -13   9   5       13.23       13.71      2.47 o 
 -11   9   5       20.93       20.54      1.58 o 
  -9   9   5       19.21       19.72      1.35 o 
  -7   9   5      151.69      145.62      2.42 o 
  -5   9   5       15.71       17.44      1.70 o 
  -3   9   5      145.29      142.86      2.36 o 
  -1   9   5       14.45       14.92      1.21 o 
   1   9   5        3.46        2.88      1.14 o 
   3   9   5       20.23       20.15      1.03 o 
   5   9   5        0.04        0.70      1.01 o 
 -10  10   5       65.91       70.59      3.39 o 
  -8  10   5       52.26       56.33      2.02 o 
  -6  10   5       10.45        9.72      1.58 o 
  -4  10   5        2.97        4.64      1.11 o 
  -2  10   5       67.56       71.45      2.33 o 
   0  10   5        5.12        5.95      1.13 o 
   2  10   5        5.90        7.29      1.43 o 
  -7  11   5        0.39        1.54      1.51 o 
  -5  11   5      205.66      201.15      4.59 o 
  -3  11   5       12.00       11.32      1.39 o 
  -1  11   5       19.67       20.60      3.37 o 
 -20   0   6        7.00        6.03      2.42 o 
 -18   0   6       46.96       50.85      3.30 o 
 -16   0   6       22.18       25.98      2.95 o 
 -14   0   6        3.81        3.30      1.57 o 
 -12   0   6      764.16      750.88     10.94 o 
 -10   0   6     1392.84     1394.30     25.23 o 
  -8   0   6      179.20      204.34      2.76 o 
  -6   0   6      965.77      960.05     22.73 o 
  -2   0   6      662.55      739.81      9.96 o 
   0   0   6       65.56       73.36      2.65 o 
   2   0   6     1349.01     1341.18     12.18 o 
   4   0   6     2267.14     2202.61     21.94 o 
   6   0   6       76.39       83.85      1.65 o 
   8   0   6        3.65        3.02      1.06 o 
  10   0   6      110.57      110.00      4.66 o 
 -19   1   6       82.89       90.52      2.09 o 
 -17   1   6       66.47       64.08      2.27 o 
 -15   1   6      167.48      164.51      1.96 o 
 -13   1   6      178.25      175.94      1.93 o 
 -11   1   6       19.05       24.14      1.19 o 
  -9   1   6      382.59      435.32      4.46 o 
  -7   1   6      482.58      478.53      3.89 o 
  -5   1   6      776.04      839.51      6.65 o 
  -3   1   6       84.13       71.59      2.27 o 
  -1   1   6      458.87      424.62      3.12 o 
   1   1   6      924.62      946.81      5.62 o 
   3   1   6      404.59      385.84      3.00 o 
   5   1   6      341.04      318.77      3.06 o 
   7   1   6       43.31       43.86      1.66 o 
   9   1   6        0.29        0.77      0.86 o 
 -20   2   6       29.19       29.57      3.74 o 
 -18   2   6       21.67       24.55      2.13 o 
 -16   2   6       96.92       80.42      2.36 o 
 -14   2   6       27.84       27.59      1.29 o 
 -12   2   6        1.03        2.37      0.71 o 
 -10   2   6      782.41      813.12      5.34 o 
  -8   2   6        0.03        2.84      0.36 o 
  -6   2   6       24.23       37.81      1.02 o 
  -4   2   6     1083.52     1203.44     34.01 o 
  -2   2   6      220.29      237.60      2.16 o 
   0   2   6       95.21      101.76      1.59 o 
   2   2   6      533.72      551.40      3.60 o 
   4   2   6      682.95      681.24      4.47 o 
   6   2   6      274.34      274.65      2.40 o 
   8   2   6       85.06       93.00      1.76 o 
  10   2   6        1.29        0.89      1.06 o 
 -19   3   6      156.67      161.03      2.95 o 
 -17   3   6      344.83      355.04      3.85 o 
 -15   3   6       14.02       13.43      1.08 o 
 -13   3   6      127.03      111.91      1.63 o 
 -11   3   6      616.49      611.63      4.85 o 
  -9   3   6       74.03       64.04      1.14 o 
  -7   3   6      162.51      189.69      2.80 o 
  -5   3   6      194.86      231.43      2.17 o 
  -3   3   6     1176.21     1211.24      7.13 o 
  -1   3   6       69.53       72.64      1.24 o 
   1   3   6        7.06        4.18      0.49 o 
   3   3   6      731.22      728.20      5.44 o 
   5   3   6       22.20       27.88      1.09 o 
   7   3   6      186.33      177.55      1.92 o 
   9   3   6        1.38        1.42      1.05 o 
 -18   4   6       10.14        9.52      1.47 o 
 -16   4   6        6.25        6.33      1.13 o 
 -14   4   6       26.70       26.29      1.29 o 
 -12   4   6      257.41      240.40      2.57 o 
 -10   4   6      547.39      532.63      3.71 o 
  -8   4   6       86.94       92.31      0.98 o 
  -6   4   6      299.41      279.07      3.70 o 
  -4   4   6      191.26      205.99      2.45 o 
  -2   4   6        3.36        4.87      0.45 o 
   0   4   6      288.90      287.78      2.30 o 
   2   4   6      383.05      387.78      3.31 o 
   4   4   6       67.67       63.59      1.34 o 
   6   4   6       89.06      105.17      1.61 o 
   8   4   6        3.18        2.25      0.89 o 
 -17   5   6       20.22       22.65      3.56 o 
 -15   5   6        0.31       -0.03      0.98 o 
 -13   5   6       51.74       48.06      1.31 o 
 -11   5   6       10.73        8.78      1.15 o 
  -9   5   6       61.23       59.56      1.07 o 
  -7   5   6      194.83      195.24      1.77 o 
  -5   5   6        0.15        0.48      0.52 o 
  -3   5   6       31.94       33.29      0.83 o 
  -1   5   6       57.04       58.26      1.21 o 
   1   5   6      380.24      374.32      3.94 o 
   3   5   6        1.92        1.29      0.68 o 
   5   5   6      230.06      228.29      2.71 o 
   7   5   6      194.10      193.85      2.58 o 
 -16   6   6        0.36       -0.08      1.21 o 
 -14   6   6      186.75      185.78      2.39 o 
 -12   6   6      100.64      103.92      1.92 o 
 -10   6   6       76.37       69.35      2.75 o 
  -8   6   6      619.74      627.64      4.41 o 
  -6   6   6       10.38       10.04      1.47 o 
  -4   6   6      275.63      275.97      3.99 o 
  -2   6   6       71.51       75.50      1.12 o 
   0   6   6      387.64      400.58      2.71 o 
   2   6   6        0.24        0.05      0.55 o 
   4   6   6        2.91        4.87      0.93 o 
   6   6   6        1.95        2.19      1.01 o 
 -15   7   6       24.08       26.31      1.53 o 
 -13   7   6        0.07       -1.02      1.53 o 
 -11   7   6       24.26       30.40      1.14 o 
  -9   7   6       99.78      101.90      2.05 o 
  -7   7   6       17.95       15.75      1.57 o 
  -5   7   6      107.62      113.86      1.66 o 
  -3   7   6      413.76      407.58      6.19 o 
  -1   7   6      122.41      120.52      2.17 o 
   1   7   6       56.41       54.60      1.00 o 
   3   7   6      103.79      107.02      1.99 o 
   5   7   6       28.11       33.70      1.39 o 
 -14   8   6       12.25       13.81      1.87 o 
 -12   8   6      158.07      161.84      2.06 o 
 -10   8   6      173.78      174.19      2.50 o 
  -8   8   6        2.80        3.52      0.75 o 
  -6   8   6      266.42      257.25      5.42 o 
  -4   8   6       72.35       70.50      1.64 o 
  -2   8   6      114.73      119.47      1.75 o 
   0   8   6        2.50        1.71      0.95 o 
   2   8   6       72.48       76.31      1.42 o 
   4   8   6        8.07        6.43      0.94 o 
 -13   9   6       50.96       50.82      2.46 o 
 -11   9   6       46.19       52.14      2.41 o 
  -9   9   6       18.50       18.87      1.41 o 
  -7   9   6       60.13       59.20      1.62 o 
  -5   9   6        6.95        5.79      1.07 o 
  -3   9   6      150.30      149.86      3.02 o 
  -1   9   6      131.26      130.32      2.02 o 
   1   9   6        9.55        9.48      1.47 o 
   3   9   6       65.41       67.50      1.64 o 
 -10  10   6       86.31       85.50      4.32 o 
  -8  10   6       15.93       14.61      1.49 o 
  -6  10   6       52.65       57.74      2.07 o 
  -4  10   6      307.67      313.92      3.35 o 
  -2  10   6      133.62      133.61      2.27 o 
   0  10   6       18.59       15.04      1.49 o 
 -19   1   7       24.07       23.51      1.72 o 
 -17   1   7      113.54      106.58      1.98 o 
 -15   1   7      349.79      328.10      3.21 o 
 -13   1   7      629.62      586.51      4.95 o 
 -11   1   7      874.75      830.85      5.36 o 
  -9   1   7      274.25      248.25      1.88 o 
  -7   1   7      354.13      394.33      2.98 o 
  -3   1   7       34.89       40.07      2.17 o 
  -1   1   7        8.13       12.67      0.39 o 
   1   1   7      195.58      191.11      1.69 o 
   3   1   7      429.96      405.58      2.56 o 
   5   1   7      149.36      150.28      2.34 o 
   7   1   7        3.60        2.76      0.70 o 
 -20   2   7       23.69       27.87      2.23 o 
 -18   2   7        3.42        2.74      1.03 o 
 -16   2   7       46.03       53.99      1.99 o 
 -14   2   7      274.21      277.59      2.77 o 
 -12   2   7      347.62      324.00      2.70 o 
 -10   2   7        3.43        0.96      0.42 o 
  -8   2   7      188.58      184.32      1.91 o 
  -6   2   7       21.95       21.31      0.39 o 
  -4   2   7      475.16      462.72     13.32 o 
  -2   2   7      126.46      104.74      2.18 o 
   0   2   7      399.59      393.40      3.42 o 
   2   2   7      238.87      222.23      1.68 o 
   4   2   7        0.91        1.15      0.50 o 
   6   2   7        4.46        2.85      0.73 o 
   8   2   7        0.34        1.11      0.76 o 
 -19   3   7       19.42       19.69      1.46 o 
 -17   3   7        0.77        0.70      1.09 o 
 -15   3   7      141.37      137.99      2.17 o 
 -13   3   7       32.21       27.11      1.15 o 
 -11   3   7      350.32      325.76      3.60 o 
  -9   3   7      322.52      301.01      2.27 o 
  -7   3   7       12.73       10.85      0.41 o 
  -5   3   7       17.27       20.94      0.45 o 
  -3   3   7      366.79      373.87      3.34 o 
  -1   3   7        2.44        1.14      0.49 o 
   1   3   7       96.73       96.86      1.79 o 
   3   3   7       91.52       95.51      1.48 o 
   5   3   7       61.90       63.35      1.27 o 
   7   3   7      112.18      126.30      1.63 o 
 -18   4   7      110.47      113.06      2.13 o 
 -16   4   7        0.77        1.12      0.98 o 
 -14   4   7      465.30      474.79      4.04 o 
 -12   4   7      512.37      498.63      3.82 o 
 -10   4   7       15.90       21.30      1.14 o 
  -8   4   7        0.75        0.82      0.49 o 
  -6   4   7       75.82       75.23      0.75 o 
  -4   4   7       10.11        8.72      0.52 o 
  -2   4   7       63.20       65.77      0.82 o 
   0   4   7      547.69      512.25      3.56 o 
   2   4   7       90.71       90.10      1.11 o 
   4   4   7       18.86       21.79      1.78 o 
   6   4   7       11.02       11.31      1.09 o 
 -17   5   7        3.45        4.80      1.16 o 
 -15   5   7      101.03      105.10      1.88 o 
 -13   5   7       92.87       85.38      1.57 o 
 -11   5   7       29.75       28.03      1.04 o 
  -9   5   7       10.70       14.51      1.55 o 
  -7   5   7      505.40      475.81      3.94 o 
  -5   5   7       15.34       19.15      0.62 o 
  -3   5   7      111.01      109.41      1.09 o 
  -1   5   7      708.83      708.81      5.13 o 
   1   5   7       26.99       23.72      0.85 o 
   3   5   7       46.85       45.46      1.14 o 
   5   5   7       67.80       75.11      2.16 o 
 -16   6   7      158.37      161.28      2.38 o 
 -14   6   7       12.29        9.56      1.04 o 
 -12   6   7       15.66       16.26      1.05 o 
 -10   6   7       75.72       75.68      1.47 o 
  -8   6   7       75.37       69.56      1.32 o 
  -6   6   7      136.52      142.13      2.21 o 
  -4   6   7       24.33       24.25      0.77 o 
  -2   6   7       72.37       67.45      1.54 o 
   0   6   7       24.04       24.91      1.14 o 
   2   6   7        0.89        0.63      0.69 o 
   4   6   7        0.98        0.83      0.81 o 
 -15   7   7       22.90       28.91      1.71 o 
 -13   7   7        0.89        1.20      0.85 o 
 -11   7   7        0.04       -0.22      0.69 o 
  -9   7   7       61.68       63.78      2.10 o 
  -7   7   7       26.61       24.74      1.03 o 
  -5   7   7        4.37        4.43      0.89 o 
  -3   7   7      402.34      387.55      3.11 o 
  -1   7   7       24.90       28.10      0.88 o 
   1   7   7       67.67       62.70      1.33 o 
   3   7   7       57.98       61.23      1.37 o 
 -14   8   7       12.59       16.07      1.67 o 
 -12   8   7        2.04        2.89      1.24 o 
 -10   8   7       61.91       60.53      2.05 o 
  -8   8   7       53.55       61.53      1.70 o 
  -6   8   7       76.23       80.14      1.58 o 
  -4   8   7      170.55      160.24      1.78 o 
  -2   8   7       51.18       48.70      1.27 o 
   0   8   7      101.29       99.82      3.41 o 
   2   8   7       38.34       38.07      2.19 o 
 -11   9   7       51.83       52.28      2.31 o 
  -9   9   7       72.69       79.81      2.14 o 
  -7   9   7       25.31       25.46      1.64 o 
  -5   9   7      123.01      116.33      1.72 o 
  -3   9   7      103.52      106.18      1.67 o 
  -1   9   7       51.82       50.34      1.59 o 
  -8  10   7       56.21       57.53      1.67 o 
  -6  10   7       22.80       23.83      1.45 o 
  -4  10   7        0.07        2.57      1.21 o 
 -20   0   8        6.74        8.45      1.95 o 
 -18   0   8       16.57       14.12      1.53 o 
 -16   0   8       21.07       21.55      1.30 o 
 -14   0   8       55.32       59.59      1.57 o 
 -12   0   8        4.08        5.12      1.03 o 
 -10   0   8      742.55      758.68      7.56 o 
  -8   0   8        0.56        0.11      1.62 o 
  -2   0   8      544.92      545.62      9.10 o 
   0   0   8      136.35      127.05      4.17 o 
   2   0   8       24.05       25.74      0.70 o 
   4   0   8        1.51        1.05      0.74 o 
   6   0   8      176.52      177.07      4.87 o 
 -19   1   8       26.41       32.14      1.37 o 
 -17   1   8        5.30        3.28      1.00 o 
 -15   1   8       22.08       24.75      0.95 o 
 -13   1   8        5.91        6.03      1.27 o 
 -11   1   8      113.51       97.86      1.19 o 
  -9   1   8       49.23       51.93      1.24 o 
  -1   1   8      532.54      556.40      6.59 o 
   1   1   8       23.81       24.03      0.48 o 
   3   1   8      101.11      103.42      1.25 o 
   5   1   8       19.37       20.77      1.11 o 
 -18   2   8        1.23        0.65      1.22 o 
 -16   2   8       42.82       42.61      1.30 o 
 -14   2   8        9.72       12.45      1.36 o 
 -12   2   8      125.64      117.38      1.60 o 
 -10   2   8      192.87      195.25      2.80 o 
  -8   2   8     1368.66     1330.04     36.23 o 
  -2   2   8       16.01       11.66      2.50 o 
   0   2   8        5.07        1.89      0.56 o 
   2   2   8       50.92       39.31      0.86 o 
   4   2   8       14.84       17.57      0.78 o 
   6   2   8       26.33       32.45      2.22 o 
 -19   3   8       34.47       31.88      1.59 o 
 -17   3   8       11.54       13.97      1.94 o 
 -15   3   8        0.31        0.34      0.65 o 
 -13   3   8      194.20      201.73      1.73 o 
 -11   3   8        0.60        0.89      0.43 o 
  -9   3   8      280.24      287.99      3.67 o 
  -7   3   8      314.16      321.35      6.31 o 
  -5   3   8      260.89      245.67      6.06 o 
  -3   3   8      630.33      589.02      7.91 o 
  -1   3   8       15.48       13.21      0.72 o 
   1   3   8      119.16      108.03      4.23 o 
   3   3   8      195.01      198.91      1.80 o 
   5   3   8       97.74       95.70      1.96 o 
 -18   4   8       11.82       11.94      1.31 o 
 -16   4   8      211.06      213.64      2.99 o 
 -14   4   8       34.87       36.86      1.93 o 
 -12   4   8      145.04      132.51      1.47 o 
 -10   4   8      708.73      673.89      4.91 o 
  -8   4   8      173.01      142.03      3.00 o 
  -6   4   8      361.46      352.54      2.03 o 
  -4   4   8      100.16       98.95      0.94 o 
  -2   4   8      349.80      335.81      2.53 o 
   0   4   8       51.86       41.25      0.90 o 
   2   4   8        6.43        6.42      0.73 o 
   4   4   8      137.81      151.32      2.71 o 
 -17   5   8        0.46        0.73      1.04 o 
 -15   5   8       67.06       68.86      1.55 o 
 -13   5   8       19.24       21.07      2.20 o 
 -11   5   8       48.93       48.34      1.24 o 
  -9   5   8      101.87       95.01      1.81 o 
  -7   5   8      142.58      133.84      1.85 o 
  -5   5   8      211.54      208.49      1.48 o 
  -3   5   8        0.13        0.40      0.36 o 
  -1   5   8      239.58      249.22      1.75 o 
   1   5   8        3.60        4.68      0.58 o 
   3   5   8        5.34        4.03      0.74 o 
 -16   6   8       37.69       36.44      1.49 o 
 -14   6   8       27.86       35.11      1.22 o 
 -12   6   8      207.14      208.87      2.12 o 
 -10   6   8       77.26       74.23      1.26 o 
  -8   6   8      346.51      324.68      3.16 o 
  -6   6   8       20.29       21.29      0.67 o 
  -4   6   8      371.66      369.41      2.64 o 
  -2   6   8      222.03      203.68      1.85 o 
   0   6   8       47.88       44.87      1.04 o 
   2   6   8       18.65       25.81      1.02 o 
 -15   7   8        0.86        1.79      1.05 o 
 -13   7   8      110.85      114.43      1.74 o 
 -11   7   8      135.71      125.04      1.79 o 
  -9   7   8      286.00      256.32      2.58 o 
  -7   7   8       73.71       68.20      1.29 o 
  -5   7   8        3.80        3.29      0.65 o 
  -3   7   8        1.21        2.22      0.68 o 
  -1   7   8       71.59       69.11      1.32 o 
   1   7   8       27.78       34.36      1.54 o 
 -12   8   8        0.66        1.12      1.00 o 
 -10   8   8        4.79        5.41      1.41 o 
  -8   8   8        0.49       -0.77      0.77 o 
  -6   8   8        0.22        0.92      0.64 o 
  -4   8   8        6.19        4.31      0.80 o 
  -2   8   8      162.05      165.19      1.80 o 
   0   8   8        0.02        0.47      0.70 o 
  -9   9   8      139.87      137.73      2.12 o 
  -7   9   8       16.24       13.92      1.07 o 
  -5   9   8        4.01        4.84      0.83 o 
 -19   1   9        3.67        4.15      1.16 o 
 -17   1   9       10.28        7.55      0.86 o 
 -15   1   9       72.71       68.07      1.07 o 
 -13   1   9      206.27      192.83      1.37 o 
 -11   1   9       19.03       16.48      0.88 o 
  -1   1   9       97.85      116.53      4.86 o 
   1   1   9      206.71      212.01      6.28 o 
   3   1   9        0.03       -0.54      1.76 o 
 -18   2   9        4.37        4.45      1.25 o 
 -16   2   9        3.33        3.01      0.73 o 
 -14   2   9       12.75        9.31      0.70 o 
 -12   2   9        3.99        5.35      0.82 o 
 -10   2   9       19.98       23.90      0.93 o 
  -2   2   9       28.16       30.91      2.03 o 
   0   2   9       45.80       49.41      4.01 o 
   2   2   9       40.86       39.57      2.65 o 
   4   2   9       10.19        5.76      3.79 o 
 -17   3   9       20.09       18.15      1.59 o 
 -15   3   9       56.82       60.51      1.36 o 
 -13   3   9      148.81      150.00      1.34 o 
 -11   3   9       25.20       26.25      1.16 o 
  -9   3   9        2.40        1.34      0.57 o 
  -7   3   9      235.56      200.68      1.95 o 
  -1   3   9        0.00        0.49      1.46 o 
   1   3   9        0.28       -0.02      1.42 o 
   3   3   9        4.12        5.57      1.95 o 
 -16   4   9       55.74       51.53      1.34 o 
 -14   4   9        9.12       13.75      1.13 o 
 -12   4   9        3.13        1.56      0.59 o 
 -10   4   9        0.62        0.97      0.42 o 
  -8   4   9       11.45        6.59      0.48 o 
  -6   4   9      278.50      244.54      2.16 o 
  -4   4   9        6.74        6.21      1.30 o 
  -2   4   9       30.02       37.04      1.62 o 
   0   4   9        0.50       -0.30      1.42 o 
   2   4   9        6.57        4.94      2.31 o 
 -17   5   9       85.27       88.88      1.95 o 
 -15   5   9      132.01      132.17      2.13 o 
 -13   5   9       24.29       19.65      1.28 o 
 -11   5   9       46.62       45.81      1.12 o 
  -9   5   9        1.84        1.55      0.45 o 
  -7   5   9       13.33       10.68      3.84 o 
  -5   5   9       85.96       81.07      1.15 o 
  -3   5   9       19.67       27.89      1.79 o 
  -1   5   9       75.03       68.45      3.36 o 
   1   5   9       96.52      101.39      2.98 o 
 -14   6   9        1.88        2.42      1.05 o 
 -12   6   9        2.37        2.12      0.96 o 
 -10   6   9        1.35       -0.12      0.61 o 
  -8   6   9       12.40        8.53      0.80 o 
  -6   6   9       13.78       14.00      2.49 o 
  -4   6   9        2.22        1.57      0.69 o 
  -2   6   9       26.76       27.43      1.23 o 
   0   6   9       85.57       86.21      3.68 o 
 -13   7   9       49.27       48.69      3.61 o 
 -11   7   9        0.35        0.12      0.79 o 
  -9   7   9       27.73       30.47      1.11 o 
  -7   7   9       73.74       63.91      2.00 o 
  -5   7   9        3.84        2.60      0.84 o 
  -3   7   9        3.39        1.75      1.04 o 
 -10   8   9        0.03        0.38      0.67 o 
  -8   8   9       36.36       33.80      2.55 o 
  -6   8   9        4.43        2.83      1.31 o 
 -18   0  10        3.92        4.85      1.30 o 
 -16   0  10       69.20       78.13      2.87 o 
 -14   0  10      242.14      266.64      9.64 o 
 -12   0  10        5.48       12.13      2.71 o 
   0   0  10      196.26      247.25     10.51 o 
 -17   1  10        3.64        3.75      0.92 o 
 -15   1  10        0.75        0.69      0.61 o 
 -13   1  10        8.50        8.95      1.91 o 
 -11   1  10        3.51        1.30      1.61 o 
  -1   1  10        2.97        4.88      1.95 o 
   1   1  10        7.56        6.74      2.18 o 
 -16   2  10        0.70        0.14      0.56 o 
 -14   2  10        2.12        2.78      1.39 o 
 -12   2  10      439.86      468.09      6.43 o 
   0   2  10        7.21       10.72      2.70 o 
 -17   3  10        3.31        2.24      1.09 o 
 -15   3  10        9.95       11.29      1.11 o 
 -13   3  10       31.89       28.06      3.19 o 
 -11   3  10       12.71        0.54      2.17 o 
  -1   3  10        9.84       13.00      2.92 o 
 -16   4  10        0.05        0.63      0.97 o 
 -14   4  10       37.30       39.98      1.15 o 
 -12   4  10        0.19       -1.08      2.17 o 
 -15   5  10        0.07       -0.57      0.80 o 
 -13   5  10        0.32        0.32      1.30 o 
 -12   6  10       20.52        6.46      2.17 o 
 -15   1  11        5.72        2.82      1.80 o 
 -13   1  11       56.13       75.22      2.98 o 
 -16   2  11       28.09       38.97      2.60 o 
 -14   2  11        9.18       15.38      2.18 o 
 -15   3  11        0.47        3.36      2.49 o 
                                                 
